# Supplementary material for: A Self-Powered Portable Flexible Sensor of Monitoring Speed Skating Techniques
Source: Biosensors (Basel). 2021 Apr 7;11(4):108. doi: 10.3390/bios11040108 (PMC8067624; doi:10.3390/bios11040108)
Supplement: Supplementary file 1 [file biosensors-11-00108-s001.zip]

Archive with 5 entries (3 files):
- biosensors-1143405-supplementary/
- biosensors-1143405-supplementary/biosensors-1143405-SM/
- biosensors-1143405-supplementary/biosensors-1143405-SM/biosensors-1143405.docx
- biosensors-1143405-supplementary/biosensors-1143405-SM/Video S1.mp4
- biosensors-1143405-supplementary/biosensors-1143405-SM/Video S2.mp4
